# Supplementary material for: Torsemide Pharmacometrics in Healthy Adult Populations Including CYP2C9 Genetic Polymorphisms and Various Patient Groups through Physiologically Based Pharmacokinetic-Pharmacodynamic Modeling
Source: Pharmaceutics. 2022 Dec 5;14(12):2720. doi: 10.3390/pharmaceutics14122720 (PMC9784843; doi:10.3390/pharmaceutics14122720)
Supplement: Supplementary file 1 [file pharmaceutics-14-02720-s001.zip]

Archive with 1 entries (1 files):
- pharmaceutics-1984023-supplementary.pdf
